# Supplementary material for: Decreased Levels of Microfibril-Associated Glycoprotein (MAGP)-1 in Patients with Colon Cancer and Obesity Are Associated with Changes in Extracellular Matrix Remodelling
Source: Int J Mol Sci. 2021 Aug 6;22(16):8485. doi: 10.3390/ijms22168485 (PMC8395192; doi:10.3390/ijms22168485)
Supplement: Supplementary file 1 [file ijms-22-08485-s001.zip]

Archive with 1 entries (1 files):
- ijms-1291934-supplementary.pdf
